# Supplementary material for: Distinct Murine Pancreatic Transcriptomic Signatures during Chronic Pancreatitis Recovery
Source: Mediators Inflamm. 2021 May 15;2021:5595464. doi: 10.1155/2021/5595464 (PMC8158417; doi:10.1155/2021/5595464)
Supplement: Supplementary 2 — Supplementary Table S2: mRNA level by qPCR assay presented as [2−(ΔCt)] × 105. [file 5595464.f2.xlsx]

## Sheet: Table S2
Table S2. mRNA level by qPCR assay presented as [2^-(ΔCt)] x 10^5
Sex	Mouse ID	Col1a2	Fn1	Tgf-beta1	Id3	Gdf10	Fgf21	Hamp2
Female	CON1	1.4828	0.380629	0.0752059	0.0245878	0.172802	0.0780925	66.5432
	CON2	0.438297	0.113458	0.037155	0.0147374	0.103064	0.0703944	32.2041
	CON3	0.717587	0.150584	0.0156846	0.00895244	0.107605	0.0858566	26.2153
	CON4	0.430091	0.0772694	0.00992342	0.0113173	0.096419	0.060256	26.7577
	CON5	0.90517	0.289265	0.0444711	0.0181863	0.137704	0.0869122	35.9269
	CON6	0.615334	0.21524	0.0343143	0.023888	0.159026	0.0697138	36.7213
Male	CON1	0.57187	0.170574	0.0263347	0.00994935	0.38339	0.255049	9.83815
	CON2	0.195478	0.0456919	0.00953853	0.0115953	0.262177	0.089948	4.94776
	CON3	0.153445	0.0302073	0.00644374	0.00583255	0.12949	0.0513453	4.03568
	CON4	0.284531	0.182989	0.0292952	0.0141935	0.12334	0.117381	3.67844
	CON5	0.146951	0.0322672	0.00554786	0.00431946	0.116898	0.10231	5.90628
	CON6	0.112855	0.0247083	0.00855238	0.00732224	0.0946455	0.1325	5.7081
Female	CP1	7.42309	1.58076	0.28607	0.0703482	0.994067	0.00813599	2.33681
	CP2	5.82779	1.48301	0.511541	0.0788137	0.80596	0.0066287	4.41787
	CP3	3.74266	1.00462	0.437863	0.074739	0.684788	0.00457384	2.22131
	CP4	12.9617	2.34791	0.342704	0.0631976	1.7309	0.0266306	2.67088
	CP5	n/a*	4.57689	0.740816	0.128124	2.74311	0.0219677	3.32776
	CP6	n/a	n/a	n/a	n/a	n/a	n/a	n/a
Male	CP1	7.04899	1.31392	0.172194	0.0510383	1.80263	0.0131215	0.502473
	CP2	7.99565	2.29087	0.661132	0.0956916	4.73029	0.0566312	0.978548
	CP3	4.10644	1.39987	0.252357	0.0517574	2.8549	0.0763861	1.21473
	CP4	7.78434	1.67788	0.752081	0.0635468	2.43424	0.0182576	0.95303
	CP5	n/a	2.20206	0.474359	0.0929391	4.32294	0.039782	0.778764
	CP6	11.5024	3.44077	0.554414	0.123717	4.40373	0.046282	0.788308
Female	CONR1	0.441935	0.285852	0.0191217	0.0237574	0.117167	0.0849683	29.1028
	CONR2	0.412034	0.202254	0.0742439	0.0229941	n/a	n/a	16.6562
	CONR3	0.607167	0.123035	0.0169176	0.0103482	0.084469	0.107812	19.3999
	CONR4	0.317981	0.0308472	0.00557198	0.00394218	0.0324082	0.0434944	17.0529
Male	CONR1	0.397058	0.103618	0.00929733	0.0200597	0.173656	0.0477882	3.17476
	CONR2	0.628969	0.211618	0.034533	0.0172937	0.437277	0.129557	7.026
	CONR3	n/a	0.0592733	0.0153562	0.00446911	0.202499	0.124234	5.97338
Female	CPR1	2.68388	0.232631	0.0233835	0.0126941	0.31172	0.0175816	22.9653
	CPR2	0.906308	0.117027	0.0343744	0.0119945	0.164192	0.0334236	14.912
	CPR3	1.01672	0.118149	0.0481938	0.0102938	0.209069	0.0151985	5.94151
	CPR4	1.06579	0.174849	0.0194842	0.00982135	0.224095	0.0323306	8.31461
Male	CPR1	0.317464	0.12895	0.0214267	0.0110747	0.400269	0.0680448	3.07738
	CPR2	0.482127	0.180767	0.0456688	0.0113745	0.734666	0.0564337	3.70686
	CPR3	0.324808	0.07726	0.0287638	0.0103602	0.396241	0.0862882	3.71515
* n/a: not available
